# Supplementary material for: Assessment of the Porous Structure and Surface Chemistry of Activated Biocarbons Used for Methylene Blue Adsorption
Source: Molecules. 2023 Jun 22;28(13):4922. doi: 10.3390/molecules28134922 (PMC10343508; doi:10.3390/molecules28134922)
Supplement: Supplementary file 1 [file molecules-28-04922-s001.zip]

Archive with 1 entries (1 files):
- molecules-2462548-supplementary.pdf
